# Supplementary material for: Integrated Droplet-Based Digital Loop-Mediated Isothermal Amplification Microfluidic Chip with Droplet Generation, Incubation, and Continuous Fluorescence Detection
Source: Biosensors (Basel). 2024 Jul 8;14(7):334. doi: 10.3390/bios14070334 (PMC11275183; doi:10.3390/bios14070334)
Supplement: Supplementary file 1 [file biosensors-14-00334-s001.zip]

Archive with 1 entries (1 files):
- biosensors-3012640-supplementary.pdf
